# Supplementary material for: Strongyloides Genetic Diversity among Humans, Dogs, and Nonhuman Primates, Central African Republic, 2016–2022
Source: Emerg Infect Dis. 2026 Mar;32(3):349–59. doi: 10.3201/eid3203.250526 (PMC13016005; doi:10.3201/eid3203.250526)
Supplement: Appendix 2 — Additional information used in study of Strongyloides genetic diversity among humans, dogs, and nonhuman primates, Central African Republic, 2016–2022 [file 25-0526-Techapp-s2.xlsx]

## Sheet: Appendix 2 Table 1
Article DOI: https://doi.org/10.3201/eid3203.250526
EID cannot ensure accessibility for supplementary materials supplied by authors. Readers who have difficulty accessing supplementary content should contact the authors for assistance.
Strongyloides Genetic Diversity among Humans, Dogs, and Nonhuman Primates, Central African Republic, 2016–2022
Appendix 2 Table 1. Hosts of Central African Republic
Sample	Species	Locality	Group	Individual	Sex	Age	Status
Ba11	human	CAR	N/A	N/A	M	AD	traker
Ba13	human	CAR	N/A	N/A	M	AD	traker
Ba16	human	CAR	N/A	N/A	M	AD	traker
Ba17	human	CAR	N/A	N/A	M	AD	traker
Ba2	human	CAR	N/A	N/A	M	AD	traker
Ba5	human	CAR	N/A	N/A	M	AD	traker
Ba6	human	CAR	N/A	N/A	M	AD	traker
Ba8	human	CAR	N/A	N/A	M	AD	traker
Ba9	human	CAR	N/A	N/A	M	AD	traker
Boto	human	CAR	N/A	N/A	M	AD	traker
Didon	human	CAR	N/A	N/A	M	AD	traker
Gondu	human	CAR	N/A	N/A	M	AD	traker
H-1	human	CAR	Mosapula	N/A	N/A	N/A	villager
H-10	human	CAR	Mosapula	N/A	N/A	N/A	villager
H-11	human	CAR	Mosapula	N/A	F	JUV	villager
H-12	human	CAR	Mosapula	N/A	N/A	JUV	villager
H-13	human	CAR	Mosapula	N/A	F	AD	villager
H-14	human	CAR	Mosapula	N/A	F	N/A	villager
H-15	human	CAR	Mosapula	N/A	F	N/A	villager
H-16	human	CAR	Mosapula	N/A	F	AD	villager
H-17	human	CAR	Mosapula	N/A	N/A	N/A	villager
H-18	human	CAR	Mosapula	N/A	N/A	N/A	villager
H-19	human	CAR	Mosapula	N/A	F	N/A	villager
H-2	human	CAR	Mosapula	N/A	N/A	JUV	villager
H-20	human	CAR	Mosapula	N/A	N/A	JUV	villager
H-21	human	CAR	Mosapula	N/A	N/A	JUV	villager
H-22	human	CAR	Mosapula	N/A	N/A	N/A	villager
H-23	human	CAR	Mosapula	N/A	N/A	N/A	villager
H-24	human	CAR	Yandoumbe	N/A	F	N/A	villager
H-25	human	CAR	Yandoumbe	N/A	F	AD	villager
H-26	human	CAR	Yandoumbe	N/A	M	JUV	villager
H-27	human	CAR	Yandoumbe	N/A	N/A	N/A	villager
H-28	human	CAR	Yandoumbe	N/A	F	N/A	villager
H-29	human	CAR	Yandoumbe	N/A	F	N/A	villager
H-3	human	CAR	Mosapula	N/A	N/A	N/A	villager
H-30	human	CAR	Yandoumbe	N/A	F	N/A	villager
H-31	human	CAR	Yandoumbe	N/A	F	N/A	villager
H-32	human	CAR	Yandoumbe	N/A	M	JUV	villager
H-4	human	CAR	Mosapula	N/A	N/A	N/A	villager
H-5	human	CAR	Mosapula	N/A	N/A	JUV	villager
H-6	human	CAR	Mosapula	N/A	N/A	N/A	villager
H-7	human	CAR	Mosapula	N/A	F	AD	villager
H-8	human	CAR	Mosapula	N/A	F	AD	villager
H-9	human	CAR	Mosapula	N/A	N/A	N/A	villager
Koto	human	CAR	N/A	N/A	N/A	AD	traker
Molongo	human	CAR	N/A	N/A	M	AD	traker
Molube	human	CAR	N/A	N/A	M	AD	traker
Ngombo	human	CAR	N/A	N/A	M	AD	traker
Ossolo	human	CAR	N/A	N/A	M	AD	traker
Zendi	human	CAR	N/A	N/A	M	AD	traker
CN1	dog	CAR	Mosapula	Baaka	N/A	AD	hunter
CN10	dog	CAR	Yandoumbe	Baaka	N/A	AD	hunter
CN13	dog	CAR	Mosapula	Baaka	N/A	AD	hunter
CN14	dog	CAR	Mosapula	Baaka	N/A	AD	hunter
CN15	dog	CAR	Mosapula	Baaka	N/A	AD	hunter
CN16	dog	CAR	Mosapula	Baaka	N/A	AD	hunter
CN17	dog	CAR	Mosapula	Baaka	N/A	AD	hunter
CN18	dog	CAR	Mosapula	Baaka	N/A	AD	hunter
CN2	dog	CAR	Mosapula	Baaka	N/A	AD	hunter
CN20	dog	CAR	Mosapula	Baaka	N/A	AD	hunter
CN21	dog	CAR	Mosapula	Baaka	N/A	AD	hunter
CN22	dog	CAR	Mosapula	Baaka	N/A	AD	hunter
CN25	dog	CAR	Mosapula	Baaka	N/A	AD	hunter
CN26	dog	CAR	Babongo	Baaka	N/A	AD	hunter
CN27	dog	CAR	Babongo	Baaka	N/A	AD	hunter
CN29	dog	CAR	Babongo	Baaka	N/A	AD	hunter
CN3	dog	CAR	Mosapula	Baaka	N/A	AD	hunter
CN30	dog	CAR	Babongo	Baaka	N/A	AD	hunter
CN31	dog	CAR	Babongo	Baaka	N/A	AD	hunter
CN32	dog	CAR	Babongo	Baaka	N/A	AD	hunter
CN33	dog	CAR	Babongo	Bantu	N/A	AD	hunter
CN34	dog	CAR	Babongo	Baaka	N/A	AD	hunter
CN34'	dog	CAR	Babongo	Bantu	N/A	AD	hunter
CN35	dog	CAR	Babongo	Baaka	N/A	AD	hunter
CN36	dog	CAR	Babongo	Baaka	N/A	AD	hunter
CN37	dog	CAR	Babongo	Baaka	N/A	PUP	hunter
CN38	dog	CAR	Babongo	Baaka	N/A	AD	hunter
CN4	dog	CAR	Mosapula	Baaka	N/A	AD	hunter
CN40	dog	CAR	Babongo	Baaka	N/A	AD	hunter
CN41	dog	CAR	Babongo	Baaka	N/A	AD	hunter
CN42	dog	CAR	Bayanga	Bantu	N/A	AD	guard
CN43	dog	CAR	Bayanga	Bantu	N/A	AD	guard
CN43'	dog	CAR	Bayanga	Bantu	N/A	AD	guard
CN44	dog	CAR	Bayanga	Bantu	N/A	AD	guard
CN45	dog	CAR	Bayanga	Bantu	N/A	AD	guard
CN47	dog	CAR	Bayanga	Bantu	N/A	AD	guard
CN48	dog	CAR	Bayanga	Bantu	N/A	AD	guard
CN49	dog	CAR	Bayanga	Bantu	N/A	AD	guard
CN5	dog	CAR	Mosapula	Baaka	N/A	AD	hunter
CN50	dog	CAR	Bayanga	Bantu	N/A	AD	guard
CN51	dog	CAR	Bayanga	Bantu	N/A	AD	guard
CN52	dog	CAR	Bayanga	Bantu	N/A	AD	guard
CN53	dog	CAR	Bayanga	Bantu	N/A	AD	guard
CN6	dog	CAR	Yandoumbe	Baaka	N/A	AD	hunter
CN7	dog	CAR	Yandoumbe	Baaka	N/A	AD	hunter
CN8	dog	CAR	Yandoumbe	Baaka	N/A	AD	hunter
CN9	dog	CAR	Yandoumbe	Baaka	N/A	AD	hunter
Bokata	lowland gorilla	CAR	Makumba	Bokata	F	JUV	habituated
Kaya	lowland gorilla	CAR	Mayele	Kaya	M	JUV	habituated
Kunga	lowland gorilla	CAR	Makumba	Kunga	M	AD	habituated
LG1	lowland gorilla	CAR	Makumba	N/A	N/A	N/A	habituated
LG11	lowland gorilla	CAR	Mata	N/A	N/A	N/A	habituated
LG12	lowland gorilla	CAR	Makumba	N/A	N/A	N/A	habituated
LG14	lowland gorilla	CAR	Mayele	N/A	N/A	N/A	habituated
LG16	lowland gorilla	CAR	N/A	N/A	N/A	N/A	unhabituated
LG2	lowland gorilla	CAR	Makumba	N/A	N/A	N/A	habituated
LG3	lowland gorilla	CAR	Makumba	N/A	N/A	N/A	habituated
LG4	lowland gorilla	CAR	Makumba	N/A	N/A	N/A	habituated
LG6	lowland gorilla	CAR	Makumba	N/A	N/A	N/A	habituated
LG7	lowland gorilla	CAR	Mata	N/A	N/A	N/A	habituated
LG8	lowland gorilla	CAR	Mata	N/A	N/A	N/A	habituated
Liamba	lowland gorilla	CAR	Mayele	Liamba	F	JUV	habituated
Lungu	lowland gorilla	CAR	Mayele	Lungu	M	JUV	habituated
Makumba	lowland gorilla	CAR	Makumba	Makumba	M	AD SB	habituated
Malui	lowland gorilla	CAR	Makumba	Malui	F	AD	habituated
Mata11	lowland gorilla	CAR	Mata	Mata11	N/A	N/A	underhabituation
Mata12	lowland gorilla	CAR	Mata	Mata12	N/A	N/A	underhabituation
Mata13	lowland gorilla	CAR	Mata	Mata13	N/A	N/A	underhabituation
Mata7	lowland gorilla	CAR	Mata	Mata7	N/A	N/A	underhabituation
Mayele	lowland gorilla	CAR	Mayele	Mayele	M	AD SB	habituated
Mobangui	lowland gorilla	CAR	Makumba	Mobangui	M	JUV	habituated
Mopangu	lowland gorilla	CAR	Mayele	Mopangu	F	AD	habituated
Ngambo	lowland gorilla	CAR	Makumba	Ngambo	N/A	N/A	habituated
NH1	lowland gorilla	CAR	N/A	N/A	N/A	N/A	unhabituated
NH2	lowland gorilla	CAR	N/A	N/A	N/A	N/A	unhabituated
NH3	lowland gorilla	CAR	N/A	N/A	N/A	N/A	unhabituated
NH4	lowland gorilla	CAR	N/A	N/A	N/A	N/A	unhabituated
NH6	lowland gorilla	CAR	N/A	N/A	N/A	N/A	unhabituated
Samba	lowland gorilla	CAR	Makumba	Samba	F	SUB/AD	habituated
Sopo	lowland gorilla	CAR	Makumba	Sopo	N/A	INF	habituated
Susa	lowland gorilla	CAR	Mayele	Susa	M	AD	habituated
UN108/12	lowland gorilla	CAR	N/A	N/A	N/A	N/A	unhabituated
UN111/12	lowland gorilla	CAR	N/A	N/A	N/A	N/A	unhabituated
UN115/12	lowland gorilla	CAR	N/A	N/A	N/A	N/A	unhabituated
UN12/12	lowland gorilla	CAR	N/A	N/A	N/A	N/A	unhabituated
UN15/12	lowland gorilla	CAR	N/A	N/A	N/A	N/A	unhabituated
UN16/12	lowland gorilla	CAR	N/A	N/A	N/A	N/A	unhabituated
UN19/12	lowland gorilla	CAR	N/A	N/A	N/A	N/A	unhabituated
UN20/12	lowland gorilla	CAR	N/A	N/A	N/A	N/A	unhabituated
UN22/12	lowland gorilla	CAR	N/A	N/A	N/A	N/A	unhabituated
UN48	lowland gorilla	CAR	N/A	N/A	N/A	N/A	unhabituated
UN55	lowland gorilla	CAR	N/A	N/A	N/A	N/A	unhabituated
UN57	lowland gorilla	CAR	N/A	N/A	N/A	N/A	unhabituated
UN7	lowland gorilla	CAR	N/A	N/A	N/A	N/A	unhabituated
UN77	lowland gorilla	CAR	N/A	N/A	N/A	N/A	unhabituated
UN78	lowland gorilla	CAR	N/A	N/A	N/A	N/A	unhabituated
W228	lowland gorilla	CAR	Wonga	N/A	N/A	N/A	underhabituation
W229	lowland gorilla	CAR	Wonga	N/A	N/A	N/A	underhabituation
W230	lowland gorilla	CAR	Wonga	N/A	N/A	N/A	underhabituation
W231	lowland gorilla	CAR	Wonga	N/A	N/A	N/A	underhabituation
W234	lowland gorilla	CAR	Wonga	N/A	N/A	N/A	underhabituation
W235	lowland gorilla	CAR	Wonga	N/A	N/A	N/A	underhabituation
W236	lowland gorilla	CAR	Wonga	N/A	N/A	N/A	underhabituation
Wiya	lowland gorilla	CAR	Mayele	Wiya	M	JUV	habituated
Yoko	lowland gorilla	CAR	Mayele	Yoko	N/A	JUV	habituated
LG5	lowland gorilla	CAR	Makumba	Mabo	N/A	N/A	habituated
LG9	lowland gorilla	CAR	Mata	Wusa	N/A	N/A	underhabituation
LG10	lowland gorilla	CAR	Mata	Indoulia	N/A	N/A	underhabituation
NH5	lowland gorilla	CAR	N/A	N/A	N/A	N/A	unhabituated
NH7	lowland gorilla	CAR	N/A	N/A	N/A	N/A	unhabituated
Essekerende	lowland gorilla	CAR	Makumba	Essekerende	N/A	N/A	habituated
Tembo	lowland gorilla	CAR	Makumba	Tembo	N/A	N/A	habituated
Mossoko	lowland gorilla	CAR	Makumba	Mossoko	N/A	N/A	habituated
Mopambi	lowland gorilla	CAR	Makumba	Mopambi	N/A	N/A	habituated
Mata 8	lowland gorilla	CAR	Mata	Mata 8	N/A	N/A	underhabituation
Mata 9	lowland gorilla	CAR	Mata	Mata 9	N/A	N/A	underhabituation
Mata 10	lowland gorilla	CAR	Mata	Mata 10	N/A	N/A	underhabituation
Mapoki	lowland gorilla	CAR	Mayele	Mapoki	N/A	N/A	habituated
Penge	lowland gorilla	CAR	Mayele	Penge	N/A	N/A	habituated
Elili	lowland gorilla	CAR	Mayele	Elili	N/A	N/A	habituated
Mambeka	lowland gorilla	CAR	Mayele	Mambeka	N/A	N/A	habituated
Moangali	lowland gorilla	CAR	Mayele	Moangali	N/A	N/A	habituated
Duma	lowland gorilla	CAR	Mayele	Duma	N/A	N/A	habituated
W 232	lowland gorilla	CAR	Wonga	N/A	N/A	N/A	underhabituation
UN 6	lowland gorilla	CAR	N/A	N/A	N/A	N/A	unhabituated
UN 8	lowland gorilla	CAR	N/A	N/A	N/A	N/A	unhabituated
UN 12	lowland gorilla	CAR	N/A	N/A	N/A	N/A	unhabituated
UN 20	lowland gorilla	CAR	N/A	N/A	N/A	N/A	unhabituated
UN 21	lowland gorilla	CAR	N/A	N/A	N/A	N/A	unhabituated
UN 22	lowland gorilla	CAR	N/A	N/A	N/A	N/A	unhabituated
UN 23	lowland gorilla	CAR	N/A	N/A	N/A	N/A	unhabituated
UN 24	lowland gorilla	CAR	N/A	N/A	N/A	N/A	unhabituated
UN 25	lowland gorilla	CAR	N/A	N/A	N/A	N/A	unhabituated
UN 26	lowland gorilla	CAR	N/A	N/A	N/A	N/A	unhabituated
UN 29	lowland gorilla	CAR	N/A	N/A	N/A	N/A	unhabituated
UN 32	lowland gorilla	CAR	N/A	N/A	N/A	N/A	unhabituated
UN 39	lowland gorilla	CAR	N/A	N/A	N/A	N/A	unhabituated
UN 41	lowland gorilla	CAR	N/A	N/A	N/A	N/A	unhabituated
UN 60	lowland gorilla	CAR	N/A	N/A	N/A	N/A	unhabituated
UN 14/12	lowland gorilla	CAR	N/A	N/A	N/A	N/A	unhabituated
UN 61A/12	lowland gorilla	CAR	N/A	N/A	N/A	N/A	unhabituated
UN 62A/12	lowland gorilla	CAR	N/A	N/A	N/A	N/A	unhabituated
UN 109/12	lowland gorilla	CAR	N/A	N/A	N/A	N/A	unhabituated
UN 110/12	lowland gorilla	CAR	N/A	N/A	N/A	N/A	unhabituated
UN 112/12	lowland gorilla	CAR	N/A	N/A	N/A	N/A	unhabituated
UN 113/12	lowland gorilla	CAR	N/A	N/A	N/A	N/A	unhabituated
UN 114/12	lowland gorilla	CAR	N/A	N/A	N/A	N/A	unhabituated
UN 116/12	lowland gorilla	CAR	N/A	N/A	N/A	N/A	unhabituated
Chimp1	chimpanzee	CAR	N/A	N/A	N/A	N/A	unhabituated
Chimp121	chimpanzee	CAR	N/A	N/A	N/A	N/A	unhabituated
Chimp2	chimpanzee	CAR	N/A	N/A	N/A	N/A	unhabituated
Chimp89	chimpanzee	CAR	N/A	N/A	N/A	N/A	unhabituated
Chimp35	chimpanzee	CAR	N/A	N/A	N/A	N/A	unhabituated
Chimp36	chimpanzee	CAR	N/A	N/A	N/A	N/A	unhabituated
Chimp44	chimpanzee	CAR	N/A	N/A	N/A	N/A	unhabituated
MGB 12/15	mangabey	CAR	Esadu	N/A	N/A	N/A	habituated
MGB 128/12	mangabey	CAR	Esadu	N/A	N/A	N/A	habituated
MGB11/15	mangabey	CAR	Esadu	N/A	N/A	N/A	habituated
MGB12/12	mangabey	CAR	Esadu	N/A	N/A	N/A	habituated
MGB12/15	mangabey	CAR	Esadu	N/A	N/A	N/A	habituated
MGB123/12	mangabey	CAR	Esadu	N/A	N/A	N/A	habituated
MGB124/12	mangabey	CAR	Esadu	N/A	N/A	N/A	habituated
MGB125/12	mangabey	CAR	Esadu	N/A	N/A	N/A	habituated
MGB126/12	mangabey	CAR	Esadu	N/A	N/A	N/A	habituated
MGB127/12	mangabey	CAR	Esadu	N/A	N/A	N/A	habituated
MGB13/15	mangabey	CAR	Esadu	N/A	N/A	N/A	habituated
MGB131/12	mangabey	CAR	Esadu	N/A	N/A	N/A	habituated
MGB132/12	mangabey	CAR	Esadu	N/A	N/A	N/A	habituated
MGB134/12	mangabey	CAR	Esadu	N/A	N/A	N/A	habituated
MGB135/12	mangabey	CAR	Esadu	N/A	N/A	N/A	habituated
MGB137/12	mangabey	CAR	Esadu	N/A	N/A	N/A	habituated
MGB138	mangabey	CAR	Esadu	N/A	N/A	N/A	habituated
MGB14/12	mangabey	CAR	Esadu	N/A	N/A	N/A	habituated
MGB14/15	mangabey	CAR	Esadu	N/A	N/A	N/A	habituated
MGB15/15	mangabey	CAR	Esadu	N/A	N/A	N/A	habituated
MGB157/12	mangabey	CAR	Esadu	N/A	N/A	N/A	habituated
MGB16/12	mangabey	CAR	Esadu	N/A	N/A	N/A	habituated
MGB16/15	mangabey	CAR	Esadu	N/A	N/A	N/A	habituated
MGB17/15	mangabey	CAR	Esadu	N/A	N/A	N/A	habituated
MGB18/15	mangabey	CAR	Esadu	N/A	N/A	N/A	habituated
MGB19/15	mangabey	CAR	Esadu	N/A	N/A	N/A	habituated
MGB20/15	mangabey	CAR	Esadu	N/A	N/A	N/A	habituated
MGB21/15	mangabey	CAR	Esadu	N/A	N/A	N/A	habituated
MGB22/15	mangabey	CAR	Esadu	N/A	N/A	N/A	habituated
MGB23/15	mangabey	CAR	Esadu	N/A	N/A	N/A	habituated
MGB24/15	mangabey	CAR	Esadu	N/A	N/A	N/A	habituated
MGB25/15	mangabey	CAR	Esadu	N/A	N/A	N/A	habituated
MGB26/15	mangabey	CAR	Esadu	N/A	N/A	N/A	habituated
MGB27/15	mangabey	CAR	Esadu	N/A	N/A	N/A	habituated
MGB28/15	mangabey	CAR	Esadu	N/A	N/A	N/A	habituated
MGB29/15	mangabey	CAR	Esadu	N/A	N/A	N/A	habituated
MGB30/15	mangabey	CAR	Esadu	N/A	N/A	N/A	habituated
MGB57/12	mangabey	CAR	Esadu	N/A	N/A	N/A	habituated
MGB59/12	mangabey	CAR	Esadu	N/A	N/A	N/A	habituated
MGB60/12	mangabey	CAR	Esadu	N/A	N/A	N/A	habituated
MGB61/12	mangabey	CAR	Esadu	N/A	N/A	N/A	habituated
MGB63/12	mangabey	CAR	Esadu	N/A	N/A	N/A	habituated
MGB65/12	mangabey	CAR	Esadu	N/A	N/A	N/A	habituated
MGB66/12	mangabey	CAR	Esadu	N/A	N/A	N/A	habituated
MGB67/12	mangabey	CAR	Esadu	N/A	N/A	N/A	habituated
MGB70/12	mangabey	CAR	Esadu	N/A	N/A	N/A	habituated
MGB71/12	mangabey	CAR	Esadu	N/A	N/A	N/A	habituated
MGB73/12	mangabey	CAR	Esadu	N/A	N/A	N/A	habituated
MGB76/12	mangabey	CAR	Esadu	N/A	N/A	N/A	habituated
MGB79/12	mangabey	CAR	Esadu	N/A	N/A	N/A	habituated

## Sheet: Appendix 2 Table 2
Appendix 2 Table 2. Primers and molecular analysis conditions
Primers	Sequence 5’→ 3’	Reaction conditions	Reaction composition
HVR_IV_F	CGGGCCGGACACTATAAGG	3 min at 95°C; 30 cycles of 15s at 95°C, 15s at 60°C, 15s at 72°Cs); and 1 min at 72°C	5 ul Kapa 2G Robust Hot Star polymerase, 0.25 μL of each primer, 2.5 μL PCR water and 2 μL of DNA template
HVR_IV_R	ATCTCTAAACAGGAACATAATGATCACTAC
SPP_cox1_F	TTTGATCCTAGTTCTGGTGGTAATCC	3 min at 95°C; 30 cycles of 15s at 95°C, 15s at 60°C, 15s at 72°Cs); and 1 min at 72°C
SPP_cox1_R	GTAGCAGCAGTAAAATAAGCACGAGA
Nested_HVRIV_775F	ACAAACGGGGGCATTCGTAT	3 min at 95°C; 20 cycles of 15s at 95°C, 15s at 65°C, 30s at 72°Cs); and 1 min at 72°C
Nested_HVRIV_1.575R	TATTGCTCAGTTCCGGGCAG
Nested_COX_681R	ACCTTTACACCAGTAGGAACAGC	3 min at 95°C; 20 cycles of 15s at 95°C, 15s at 55°C, 20s at 72°Cs); and 1 min at 72°C

## Sheet: Appendix 2 Table 3 
Appendix 2 Table 3. ENA accession numbers of analyzed samples
Sample ID	ENA #
Ba11-18S	ERS27113212
Ba11-COX	ERS27113716
Ba11-dupl-18S	ERS27113464
Ba11-dupl-COX	ERS27113968
Ba16-18S	ERS27113224
Ba16-COX	ERS27113728
Ba16-dupl-18S	ERS27113476
Ba16-dupl-COX	ERS27113980
Ba17-18S	ERS27113236
Ba17-COX	ERS27113740
Ba17-dupl-18S	ERS27113488
Ba17-dupl-COX	ERS27113992
Ba2-18S	ERS27113259
Ba2-COX	ERS27113763
Ba2-dupl-18S	ERS27113511
Ba2-dupl-COX	ERS27114015
Ba5-18S	ERS27113271
Ba5-COX	ERS27113775
Ba5-dupl-18S	ERS27113523
Ba5-dupl-COX	ERS27114027
Ba6-18S	ERS27113283
Ba6-COX	ERS27113787
Ba6-dupl-18S	ERS27113535
Ba6-dupl-COX	ERS27114039
Ba9-18S	ERS27113295
Ba9-COX	ERS27113799
Ba9-dupl-18S	ERS27113547
Ba9-dupl-COX	ERS27114051
Bokata-18S	ERS27113280
Bokata-COX	ERS27113784
Bokata-dupl-18S	ERS27113532
Bokata-dupl-COX	ERS27114036
Boto-18S	ERS27113284
Boto-COX	ERS27113788
Boto-dupl-18S	ERS27113536
Boto-dupl-COX	ERS27114040
CN1-18S	ERS27113240
CN1-COX	ERS27113744
CN1-dupl-18S	ERS27113492
CN1-dupl-COX	ERS27113996
CN10-18S	ERS27113217
CN10-COX	ERS27113721
CN10-dupl-18S	ERS27113469
CN10-dupl-COX	ERS27113973
CN14-18S	ERS27113229
CN14-COX	ERS27113733
CN14-dupl-18S	ERS27113481
CN14-dupl-COX	ERS27113985
CN16-18S	ERS27113241
CN16-COX	ERS27113745
CN16-dupl-18S	ERS27113493
CN16-dupl-COX	ERS27113997
CN17-18S	ERS27113253
CN17-COX	ERS27113757
CN17-dupl-18S	ERS27113505
CN17-dupl-COX	ERS27114009
CN18-18S	ERS27113265
CN18-COX	ERS27113769
CN18-dupl-18S	ERS27113517
CN18-dupl-COX	ERS27114021
CN2-18S	ERS27113252
CN2-COX	ERS27113756
CN2-dupl-18S	ERS27113504
CN2-dupl-COX	ERS27114008
CN20-18S	ERS27113277
CN20-COX	ERS27113781
CN20-dupl-18S	ERS27113529
CN20-dupl-COX	ERS27114033
CN22-18S	ERS27113289
CN22-COX	ERS27113793
CN22-dupl-18S	ERS27113541
CN22-dupl-COX	ERS27114045
CN26-18S	ERS27113301
CN26-COX	ERS27113805
CN26-dupl-18S	ERS27113553
CN26-dupl-COX	ERS27114057
CN27-18S	ERS27113218
CN27-COX	ERS27113722
CN27-dupl-18S	ERS27113470
CN27-dupl-COX	ERS27113974
CN29-18S	ERS27113230
CN29-COX	ERS27113734
CN29-dupl-18S	ERS27113482
CN29-dupl-COX	ERS27113986
CN3-18S	ERS27113264
CN3-COX	ERS27113768
CN3-dupl-18S	ERS27113516
CN3-dupl-COX	ERS27114020
CN30-18S	ERS27113242
CN30-COX	ERS27113746
CN30-dupl-18S	ERS27113494
CN30-dupl-COX	ERS27113998
CN31-18S	ERS27113254
CN31-COX	ERS27113758
CN31-dupl-18S	ERS27113506
CN31-dupl-COX	ERS27114010
CN32-18S	ERS27113266
CN32-COX	ERS27113770
CN32-dupl-18S	ERS27113518
CN32-dupl-COX	ERS27114022
CN33-18S	ERS27113278
CN33-COX	ERS27113782
CN33-dupl-18S	ERS27113530
CN33-dupl-COX	ERS27114034
CN35-18S	ERS27113290
CN35-COX	ERS27113794
CN35-dupl-18S	ERS27113542
CN35-dupl-COX	ERS27114046
CN36-18S	ERS27113302
CN36-COX	ERS27113806
CN36-dupl-18S	ERS27113554
CN36-dupl-COX	ERS27114058
CN37-18S	ERS27113219
CN37-COX	ERS27113723
CN37-dupl-18S	ERS27113471
CN37-dupl-COX	ERS27113975
CN38-18S	ERS27113231
CN38-COX	ERS27113735
CN38-dupl-18S	ERS27113483
CN38-dupl-COX	ERS27113987
CN4-18S	ERS27113276
CN4-COX	ERS27113780
CN4-dupl-18S	ERS27113528
CN4-dupl-COX	ERS27114032
CN40-18S	ERS27113243
CN40-COX	ERS27113747
CN40-dupl-18S	ERS27113495
CN40-dupl-COX	ERS27113999
CN41-18S	ERS27113255
CN41-COX	ERS27113759
CN41-dupl-18S	ERS27113507
CN41-dupl-COX	ERS27114011
CN46-18S	ERS27113267
CN46-COX	ERS27113771
CN46-dupl-18S	ERS27113519
CN46-dupl-COX	ERS27114023
CN48-18S	ERS27113279
CN48-COX	ERS27113783
CN48-dupl-18S	ERS27113531
CN48-dupl-COX	ERS27114035
CN52-18S	ERS27113291
CN52-COX	ERS27113795
CN52-dupl-18S	ERS27113543
CN52-dupl-COX	ERS27114047
CN8-18S	ERS27113288
CN8-COX	ERS27113792
CN8-dupl-18S	ERS27113540
CN8-dupl-COX	ERS27114044
CN9-18S	ERS27113300
CN9-COX	ERS27113804
CN9-dupl-18S	ERS27113552
CN9-dupl-COX	ERS27114056
Didon-18S	ERS27113248
Didon-COX	ERS27113752
Didon-dupl-18S	ERS27113500
Didon-dupl-COX	ERS27114004
Gondu-18S	ERS27113237
Gondu-COX	ERS27113741
Gondu-dupl-18S	ERS27113489
Gondu-dupl-COX	ERS27113993
H-12-18S	ERS27113226
H-12-COX	ERS27113730
H-12-dupl-18S	ERS27113478
H-12-dupl-COX	ERS27113982
H-14-18S	ERS27113238
H-14-COX	ERS27113742
H-14-dupl-18S	ERS27113490
H-14-dupl-COX	ERS27113994
H-15-18S	ERS27113250
H-15-COX	ERS27113754
H-15-dupl-18S	ERS27113502
H-15-dupl-COX	ERS27114006
H-18-18S	ERS27113262
H-18-COX	ERS27113766
H-18-dupl-18S	ERS27113514
H-18-dupl-COX	ERS27114018
H-19-18S	ERS27113274
H-19-COX	ERS27113778
H-19-dupl-18S	ERS27113526
H-19-dupl-COX	ERS27114030
H-2-18S	ERS27113249
H-2-COX	ERS27113753
H-2-dupl-18S	ERS27113501
H-2-dupl-COX	ERS27114005
H-20-18S	ERS27113286
H-20-COX	ERS27113790
H-20-dupl-18S	ERS27113538
H-20-dupl-COX	ERS27114042
H-21-18S	ERS27113298
H-21-COX	ERS27113802
H-21-dupl-18S	ERS27113550
H-21-dupl-COX	ERS27114054
H-22-18S	ERS27113215
H-22-COX	ERS27113719
H-22-dupl-18S	ERS27113467
H-22-dupl-COX	ERS27113971
H-23-18S	ERS27113227
H-23-COX	ERS27113731
H-23-dupl-18S	ERS27113479
H-23-dupl-COX	ERS27113983
H-24-18S	ERS27113239
H-24-COX	ERS27113743
H-24-dupl-18S	ERS27113491
H-24-dupl-COX	ERS27113995
H-25-18S	ERS27113251
H-25-COX	ERS27113755
H-25-dupl-18S	ERS27113503
H-25-dupl-COX	ERS27114007
H-26-18S	ERS27113263
H-26-COX	ERS27113767
H-26-dupl-18S	ERS27113515
H-26-dupl-COX	ERS27114019
H-28-18S	ERS27113275
H-28-COX	ERS27113779
H-28-dupl-18S	ERS27113527
H-28-dupl-COX	ERS27114031
H-29-18S	ERS27113287
H-29-COX	ERS27113791
H-29-dupl-18S	ERS27113539
H-29-dupl-COX	ERS27114043
H-3-18S	ERS27113261
H-3-COX	ERS27113765
H-3-dupl-18S	ERS27113513
H-3-dupl-COX	ERS27114017
H-30-18S	ERS27113299
H-30-COX	ERS27113803
H-30-dupl-18S	ERS27113551
H-30-dupl-COX	ERS27114055
H-31-18S	ERS27113216
H-31-COX	ERS27113720
H-31-dupl-18S	ERS27113468
H-31-dupl-COX	ERS27113972
H-32-18S	ERS27113228
H-32-COX	ERS27113732
H-32-dupl-18S	ERS27113480
H-32-dupl-COX	ERS27113984
H-4-18S	ERS27113273
H-4-COX	ERS27113777
H-4-dupl-18S	ERS27113525
H-4-dupl-COX	ERS27114029
H-5-18S	ERS27113285
H-5-COX	ERS27113789
H-5-dupl-18S	ERS27113537
H-5-dupl-COX	ERS27114041
H-6-18S	ERS27113297
H-6-COX	ERS27113801
H-6-dupl-18S	ERS27113549
H-6-dupl-COX	ERS27114053
H-7-18S	ERS27113214
H-7-COX	ERS27113718
H-7-dupl-18S	ERS27113466
H-7-dupl-COX	ERS27113970
Chimp1-18S	ERS27113080
Chimp1-COX	ERS27113584
Chimp1-dupl-18S	ERS27113332
Chimp1-dupl-COX	ERS27113836
Chimp121-18S	ERS27113083
Chimp121-COX	ERS27113587
Chimp121-dupl-18S	ERS27113335
Chimp121-dupl-COX	ERS27113839
Chimp2-18S	ERS27113081
Chimp2-COX	ERS27113585
Chimp2-dupl-18S	ERS27113333
Chimp2-dupl-COX	ERS27113837
Chimp89-18S	ERS27113082
Chimp89-COX	ERS27113586
Chimp89-dupl-18S	ERS27113334
Chimp89-dupl-COX	ERS27113838
Kaya-18S	ERS27113058
Kaya-COX	ERS27113562
Kaya-dupl-18S	ERS27113310
Kaya-dupl-COX	ERS27113814
Koto-18S	ERS27113225
Koto-COX	ERS27113729
Koto-dupl-18S	ERS27113477
Koto-dupl-COX	ERS27113981
Kunga-18S	ERS27113268
Kunga-COX	ERS27113772
Kunga-dupl-18S	ERS27113520
Kunga-dupl-COX	ERS27114024
LG1-18S	ERS27113101
LG1-COX	ERS27113605
LG1-dupl-18S	ERS27113353
LG1-dupl-COX	ERS27113857
LG11-18S	ERS27113108
LG11-COX	ERS27113612
LG11-dupl-18S	ERS27113360
LG11-dupl-COX	ERS27113864
LG12-18S	ERS27113109
LG12-COX	ERS27113613
LG12-dupl-18S	ERS27113361
LG12-dupl-COX	ERS27113865
LG14-18S	ERS27113110
LG14-COX	ERS27113614
LG14-dupl-18S	ERS27113362
LG14-dupl-COX	ERS27113866
LG16-18S	ERS27113111
LG16-COX	ERS27113615
LG16-dupl-18S	ERS27113363
LG16-dupl-COX	ERS27113867
LG2-18S	ERS27113102
LG2-COX	ERS27113606
LG2-dupl-18S	ERS27113354
LG2-dupl-COX	ERS27113858
LG3-18S	ERS27113103
LG3-COX	ERS27113607
LG3-dupl-18S	ERS27113355
LG3-dupl-COX	ERS27113859
LG4-18S	ERS27113104
LG4-COX	ERS27113608
LG4-dupl-18S	ERS27113356
LG4-dupl-COX	ERS27113860
LG6-18S	ERS27113105
LG6-COX	ERS27113609
LG6-dupl-18S	ERS27113357
LG6-dupl-COX	ERS27113861
LG7-18S	ERS27113106
LG7-COX	ERS27113610
LG7-dupl-18S	ERS27113358
LG7-dupl-COX	ERS27113862
LG8-18S	ERS27113107
LG8-COX	ERS27113611
LG8-dupl-18S	ERS27113359
LG8-dupl-COX	ERS27113863
Liamba-18S	ERS27113054
Liamba-COX	ERS27113558
Liamba-dupl-18S	ERS27113306
Liamba-dupl-COX	ERS27113810
Lungu-18S	ERS27113057
Lungu-COX	ERS27113561
Lungu-dupl-18S	ERS27113309
Lungu-dupl-COX	ERS27113813
Makumba-18S	ERS27113256
Makumba-COX	ERS27113760
Makumba-dupl-18S	ERS27113508
Makumba-dupl-COX	ERS27114012
Malui-18S	ERS27113221
Malui-COX	ERS27113725
Malui-dupl-18S	ERS27113473
Malui-dupl-COX	ERS27113977
Mata11-18S	ERS27113245
Mata11-COX	ERS27113749
Mata11-dupl-18S	ERS27113497
Mata11-dupl-COX	ERS27114001
Mata12-18S	ERS27113257
Mata12-COX	ERS27113761
Mata12-dupl-18S	ERS27113509
Mata12-dupl-COX	ERS27114013
Mata13-18S	ERS27113269
Mata13-COX	ERS27113773
Mata13-dupl-18S	ERS27113521
Mata13-dupl-COX	ERS27114025
Mata7-18S	ERS27113233
Mata7-COX	ERS27113737
Mata7-dupl-18S	ERS27113485
Mata7-dupl-COX	ERS27113989
Mayele-18S	ERS27113055
Mayele-COX	ERS27113559
Mayele-dupl-18S	ERS27113307
Mayele-dupl-COX	ERS27113811
MGB12/15-18S	ERS27113085
MGB12/15-COX	ERS27113589
MGB12/15-dupl-18S	ERS27113337
MGB12/15-dupl-COX	ERS27113841
MGB124/12-18S	ERS27113098
MGB124/12-COX	ERS27113602
MGB124/12-dupl-18S	ERS27113350
MGB124/12-dupl-COX	ERS27113854
MGB125/12-18S	ERS27113099
MGB125/12-COX	ERS27113603
MGB125/12-dupl-18S	ERS27113351
MGB125/12-dupl-COX	ERS27113855
MGB137/12-18S	ERS27113100
MGB137/12-COX	ERS27113604
MGB137/12-dupl-18S	ERS27113352
MGB137/12-dupl-COX	ERS27113856
MGB14/15-18S	ERS27113086
MGB14/15-COX	ERS27113590
MGB14/15-dupl-18S	ERS27113338
MGB14/15-dupl-COX	ERS27113842
MGB15/15-18S	ERS27113087
MGB15/15-COX	ERS27113591
MGB15/15-dupl-18S	ERS27113339
MGB15/15-dupl-COX	ERS27113843
MGB18/15-18S	ERS27113088
MGB18/15-COX	ERS27113592
MGB18/15-dupl-18S	ERS27113340
MGB18/15-dupl-COX	ERS27113844
MGB19/15-18S	ERS27113089
MGB19/15-COX	ERS27113593
MGB19/15-dupl-18S	ERS27113341
MGB19/15-dupl-COX	ERS27113845
MGB22/15-18S	ERS27113090
MGB22/15-COX	ERS27113594
MGB22/15-dupl-18S	ERS27113342
MGB22/15-dupl-COX	ERS27113846
MGB24/15-18S	ERS27113091
MGB24/15-COX	ERS27113595
MGB24/15-dupl-18S	ERS27113343
MGB24/15-dupl-COX	ERS27113847
MGB27/15-18S	ERS27113092
MGB27/15-COX	ERS27113596
MGB27/15-dupl-18S	ERS27113344
MGB27/15-dupl-COX	ERS27113848
MGB30/15-18S	ERS27113093
MGB30/15-COX	ERS27113597
MGB30/15-dupl-18S	ERS27113345
MGB30/15-dupl-COX	ERS27113849
MGB61/12-18S	ERS27113094
MGB61/12-COX	ERS27113598
MGB61/12-dupl-18S	ERS27113346
MGB61/12-dupl-COX	ERS27113850
MGB73/12-18S	ERS27113095
MGB73/12-COX	ERS27113599
MGB73/12-dupl-18S	ERS27113347
MGB73/12-dupl-COX	ERS27113851
MGB76/12-18S	ERS27113096
MGB76/12-COX	ERS27113600
MGB76/12-dupl-18S	ERS27113348
MGB76/12-dupl-COX	ERS27113852
MGB79/12-18S	ERS27113097
MGB79/12-COX	ERS27113601
MGB79/12-dupl-18S	ERS27113349
MGB79/12-dupl-COX	ERS27113853
Mobangui-18S	ERS27113304
Mobangui-COX	ERS27113808
Mobangui-dupl-18S	ERS27113556
Mobangui-dupl-COX	ERS27114060
Molongo-18S	ERS27113272
Molongo-COX	ERS27113776
Molongo-dupl-18S	ERS27113524
Molongo-dupl-COX	ERS27114028
Molube-18S	ERS27113296
Molube-COX	ERS27113800
Molube-dupl-18S	ERS27113548
Molube-dupl-COX	ERS27114052
Mopangu-18S	ERS27113305
Mopangu-COX	ERS27113809
Mopangu-dupl-18S	ERS27113557
Mopangu-dupl-COX	ERS27114061
Ngambo-18S	ERS27113244
Ngambo-COX	ERS27113748
Ngambo-dupl-18S	ERS27113496
Ngambo-dupl-COX	ERS27114000
Ngombo-18S	ERS27113213
Ngombo-COX	ERS27113717
Ngombo-dupl-18S	ERS27113465
Ngombo-dupl-COX	ERS27113969
NH1-18S	ERS27113112
NH1-COX	ERS27113616
NH1-dupl-18S	ERS27113364
NH1-dupl-COX	ERS27113868
NH2-18S	ERS27113113
NH2-COX	ERS27113617
NH2-dupl-18S	ERS27113365
NH2-dupl-COX	ERS27113869
NH3-18S	ERS27113114
NH3-COX	ERS27113618
NH3-dupl-18S	ERS27113366
NH3-dupl-COX	ERS27113870
NH4-18S	ERS27113115
NH4-COX	ERS27113619
NH4-dupl-18S	ERS27113367
NH4-dupl-COX	ERS27113871
NH6-18S	ERS27113116
NH6-COX	ERS27113620
NH6-dupl-18S	ERS27113368
NH6-dupl-COX	ERS27113872
Ossolo-18S	ERS27113260
Ossolo-COX	ERS27113764
Ossolo-dupl-18S	ERS27113512
Ossolo-dupl-COX	ERS27114016
Samba-18S	ERS27113232
Samba-COX	ERS27113736
Samba-dupl-18S	ERS27113484
Samba-dupl-COX	ERS27113988
Sopo-18S	ERS27113292
Sopo-COX	ERS27113796
Sopo-dupl-18S	ERS27113544
Sopo-dupl-COX	ERS27114048
Susa-18S	ERS27113281
Susa-COX	ERS27113785
Susa-dupl-18S	ERS27113533
Susa-dupl-COX	ERS27114037
UN108/12-18S	ERS27113077
UN108/12-COX	ERS27113581
UN108/12-dupl-18S	ERS27113329
UN108/12-dupl-COX	ERS27113833
UN111/12-18S	ERS27113078
UN111/12-COX	ERS27113582
UN111/12-dupl-18S	ERS27113330
UN111/12-dupl-COX	ERS27113834
UN115/12-18S	ERS27113079
UN115/12-COX	ERS27113583
UN115/12-dupl-18S	ERS27113331
UN115/12-dupl-COX	ERS27113835
UN12/12-18S	ERS27113071
UN12/12-COX	ERS27113575
UN12/12-dupl-18S	ERS27113323
UN12/12-dupl-COX	ERS27113827
UN15/12-18S	ERS27113072
UN15/12-COX	ERS27113576
UN15/12-dupl-18S	ERS27113324
UN15/12-dupl-COX	ERS27113828
UN16/12-18S	ERS27113073
UN16/12-COX	ERS27113577
UN16/12-dupl-18S	ERS27113325
UN16/12-dupl-COX	ERS27113829
UN19/12-18S	ERS27113074
UN19/12-COX	ERS27113578
UN19/12-dupl-18S	ERS27113326
UN19/12-dupl-COX	ERS27113830
UN20/12-18S	ERS27113075
UN20/12-COX	ERS27113579
UN20/12-dupl-18S	ERS27113327
UN20/12-dupl-COX	ERS27113831
UN22/12-18S	ERS27113076
UN22/12-COX	ERS27113580
UN22/12-dupl-18S	ERS27113328
UN22/12-dupl-COX	ERS27113832
UN48-18S	ERS27113084
UN48-COX	ERS27113588
UN48-dupl-18S	ERS27113336
UN48-dupl-COX	ERS27113840
UN55-18S	ERS27113067
UN55-COX	ERS27113571
UN55-dupl-18S	ERS27113319
UN55-dupl-COX	ERS27113823
UN57-18S	ERS27113068
UN57-COX	ERS27113572
UN57-dupl-18S	ERS27113320
UN57-dupl-COX	ERS27113824
UN7-18S	ERS27113066
UN7-COX	ERS27113570
UN7-dupl-18S	ERS27113318
UN7-dupl-COX	ERS27113822
UN77-18S	ERS27113069
UN77-COX	ERS27113573
UN77-dupl-18S	ERS27113321
UN77-dupl-COX	ERS27113825
UN78-18S	ERS27113070
UN78-COX	ERS27113574
UN78-dupl-18S	ERS27113322
UN78-dupl-COX	ERS27113826
W228-18S	ERS27113059
W228-COX	ERS27113563
W228-dupl-18S	ERS27113311
W228-dupl-COX	ERS27113815
W229-18S	ERS27113060
W229-COX	ERS27113564
W229-dupl-18S	ERS27113312
W229-dupl-COX	ERS27113816
W230-18S	ERS27113061
W230-COX	ERS27113565
W230-dupl-18S	ERS27113313
W230-dupl-COX	ERS27113817
W231-18S	ERS27113062
W231-COX	ERS27113566
W231-dupl-18S	ERS27113314
W231-dupl-COX	ERS27113818
W234-18S	ERS27113063
W234-COX	ERS27113567
W234-dupl-18S	ERS27113315
W234-dupl-COX	ERS27113819
W235-18S	ERS27113064
W235-COX	ERS27113568
W235-dupl-18S	ERS27113316
W235-dupl-COX	ERS27113820
W236-18S	ERS27113065
W236-COX	ERS27113569
W236-dupl-18S	ERS27113317
W236-dupl-COX	ERS27113821
Wiya-18S	ERS27113056
Wiya-COX	ERS27113560
Wiya-dupl-18S	ERS27113308
Wiya-dupl-COX	ERS27113812
Yoko-18S	ERS27113293
Yoko-COX	ERS27113797
Yoko-dupl-18S	ERS27113545
Yoko-dupl-COX	ERS27114049
